# Supplementary material for: Dual Application: p-CuS/n-ZnS Nanocomposite Construction for High-Efficiency Colorimetric Determination and Photocatalytic Degradation of Tetracycline in Water
Source: Nanomaterials (Basel). 2022 Nov 22;12(23):4123. doi: 10.3390/nano12234123 (PMC9737547; doi:10.3390/nano12234123)
Supplement: Supplementary file 1 [file nanomaterials-12-04123-s001.zip]

Archive with 1 entries (1 files):
- nanomaterials-2038167-supplementary.pdf
